# Supplementary material for: A VIGS screen identifies immunity in the Arabidopsis Pla‐1 accession to viruses in two different genera of the Geminiviridae
Source: Plant J. 2017 Oct 24;92(5):796–807. doi: 10.1111/tpj.13716 (PMC5725698; doi:10.1111/tpj.13716)
Supplement: Supplementary file 8 — Table S1. Response of 190 Arabidopsis accessions to inoculation with the CaLCuVA:CH‐42 VIGS vector or to CaLCuVA:LUC [file TPJ-92-796-s008.xlsx]

## Sheet: new supp fig (2)
Table S1: Response of 190 Arabidopsis accessions to inoculation with the CaLCuVA:CH-42 VIGS vector or to CaLCuVA:LUC
Accession*	Class★	#symptomtic/#total	Symptoms¶	Silencing§	dpi of photos	VIGS vector insert	Sequenced?	Stock Number♯	Web Fig. No.
An-1	B	2/5	+	+++	22 dpi	CH-42	yes	CS22626	Fig. S1n
Bay-0	A	2/5	+++	N/A	22 dpi	EV	yes	CS22633	Fig. S1n
Bla-14	A	10/20	++	+	31 dpi	CH-42	-		Fig. S1k, bottom
Bla-2	A	13/20	++	++	31 dpi	CH-42	-		Fig. S1k, top
Bor-1	A	1/5	++	+++	36 dpi	CH-42	yes	CS22590	Fig. S1n
Br-0	A	2/5	+	++	29 dpi	CH-42	yes	CS28095	Fig. S1n
C24	A	1/5	+++	++	21 dpi	CH-42	yes	CS22620	Fig. S1n
Cen-0	A	11/20	+++	++	29; 25 dpi	CH-42	-	CS28131	Fig. S1a; Fig. 4
Chi-0	E	N/A	++	N/A	14 dpi	LUC	yes		Fig. S1o
Chi-1	A	10/20	+	++	25 dpi	CH-42	-		Fig. S1a
Chi-2	A	4/20	+++	+	26 dpi	CH-42	-		Fig. S1a
Cl-0	E	N/A	+	N/A	14 dpi	LUC	-		Fig. S1o
Cnt-1	A	9/20	+	++	22 dpi	CH-42	yes		Fig. S1i, top
Co	A	3/12	+	++	28 dpi	CH-42	yes		Fig. S1j, bottom
Co-1	A	6/20	++	+++	25 dpi	CH-42	yes		Fig. S1a
Co-2	A	5/20	++	+	25 dpi	CH-42	-		Fig. S1a
Co-3	E	N/A	+++	N/A	13 dpi	LUC	-		Fig. S1o
Co-4	A	6/20	+++	++	25 dpi	CH-42	-		Fig. S1g, top
Col-0	A	10/20	++	++	29;25;32;29;x;31;14 dpi	CH-42	yes		Fig. S1a,b;S1c;S1g;S1h;S1j;S1k;S1o; Fig. 4
Col-1	A	6/20	++	++	30 dpi	CH-42	-		Fig. S1k, top
Col-5	A	6/20	++	+	29 dpi	CH-42	-		Fig. S1h, top
Col-6	A	8/20	++	++	31 dpi	CH-42	-		Fig. S1k, top
Ct-1	A	4/5	++	+++	28 dpi	CH-42	yes	CS22639	Fig. S1n
Cvi-0	A	13/20	++	++	29 dpi	CH-42	yes		Fig. S1a
Da-0	E	N/A	+++	N/A	12 dpi	LUC	yes		Fig. S1o
Db-0	A	9/20	++	++	25 dpi	CH-42	-		Fig. S1c, top
Db-1	A	3/20	+++	++	32 dpi	CH-42	yes		Fig. S1g, bottom
Db-2	A	5/20	+++	++	27 dpi	CH-42	-		Fig. S1a
Di-0	D	6/20	-	+	25 dpi	CH-42	-		Fig. S1b, bottom
Di-1	A	9/20	++	+++	26 dpi	CH-42	-		Fig. S1b, top
Di-2	E	N/A	+	N/A	14 dpi	LUC	-		Fig. S1o
Do-0	A	10/20	++	+++	25 dpi	CH-42	yes		Fig. S1c, top
Dr-0	A	11/20	++	+++	25 dpi	CH-42	yes		Fig. S1c, top
Dra-0	A	7/20	+	++	20 dpi	CH-42	yes		Fig. S1d
Dra-1	E	N/A	++	N/A	14 dpi	LUC	-		Fig. S1o
Dra-2	A	4/20	+	++	29 dpi	CH-42	-		Fig. S1i, top
Edi-0	A	4/20	++	++	25 dpi	CH-42	yes		Fig. S1c, top
Ei-2	E	N/A	+++	N/A	14 dpi	LUC	yes		Fig. S1o
Ei-6*	E	N/A	++	N/A	14 dpi	LUC	-		Fig. S1o
Eil-0	A	15/20	++	++	28 dpi	CH-42	-		Fig. S1b, top
El-0	A	4/20	+	++	25 dpi	CH-42	yes		Fig. S1c, bottom
Ema-1*	A	9/20	++	++	22 dpi	CH-42	yes		Fig. S1i, top
En-1	A	6/20	+	++	30 dpi	CH-42	yes		Fig. S1f, bottom
En-2	A	7/20	++	++	30 dpi	CH-42	yes		Fig. S1f, top
Ep-0	A	3/20	+	++	25 dpi	CH-42	-		Fig. S1b, top
Er-0	A	8/20	++	+	20 dpi	CH-42	yes		Fig. S1d
Est-0	A	2/10	-	++	26 dpi	CH-42	-		Fig. S1g, top
Est-1	A	2/20	+	+	25 dpi	CH-42	-		Fig. S1c, bottom
Et-0	A	4/20	++	+	26 dpi	CH-42	yes		Fig. S1g, top
Fe-1*	A	2/20	+	++	26 dpi	CH-42	-		Fig. S1a
Fi-0	A	10/20	+++	++	27 dpi	CH-42	yes		Fig. S1a
Fl-1	A	2/20	++	++	27 dpi	CH-42	-		Fig. S1b, bottom
Fr-2	A	7/20	+	++	20 dpi	CH-42	yes		Fig. S1d
Fr-3	A	3/20	+++	++	25 dpi	CH-42	-		Fig. S1g, top
Fr-4	A	5/20	++	++	25 dpi	CH-42	-		Fig. S1c, top
Fr-5	E	N/A	+++	N/A	13 dpi	LUC	-		Fig. S1o
Fr-6	E	N/A	++	N/A	14 dpi	LUC	-		Fig. S1o
Fr-7	E	N/A	+++	N/A	14 dpi	LUC	-		Fig. S1o
Ga-0	A	8/20	+++	++	27 dpi	CH-42	yes		Fig. S1a
Ga-2	A	3/20, 13/20	+; ++	+; +++	26; 30 dpi	CH-42	-		Fig. S1b, top; S1f, bottom
Gd-1	A	9/20	++	++	30 dpi	CH-42	yes		Fig. S1f, bottom
Ge-1	A	5/20	+++	+	25 dpi	CH-42	-		Fig. S1g, top
Ge-2	A	6/20	+++	+	28 dpi	CH-42	-		Fig. S1f, top
Gie-0*	A	4/20	++	++	20 dpi	CH-42	yes		Fig. S1d
Go-2	A	9/20	++	++	27 dpi	CH-42	-		Fig. S1a
Gr-1	C	10/20	+++	-	29 dpi	CH-42	yes		Fig. S1b, top
Gr-2	A	4/20	+++	+	29 dpi	CH-42	-		Fig. S1b, top
Gr-3*	A	8/20	++	++	31 dpi	CH-42	-		Fig. S1k, top
Gr-4	A		+++	++	28 dpi	CH-42	-		Fig. S1b, top
Gr-5	E	N/A	+++	N/A	14 dpi	LUC	yes		Fig. S1o
Gr-6*	A	4/20	++	++	34 dpi	CH-42	-		Fig. S1e, top
Gu-0	A	8/20	++	++	29 dpi	CH-42	yes		Fig. S1h, top
Gu-1	B	3/20 0/20	-	+++	25; 29 dpi	CH-42	-		Fig. S1b, bottom; S1h, bottom
Gy-0	E	N/A	+++	N/A	14 dpi	LUC	yes		Fig. S1o
Ha-0	E	N/A	++	N/A	13 dpi	LUC	yes		Fig. S1o
Hi-0	A	10/20	++	+++	29 dpi	CH-42	yes		Fig. S1b, top
Hl-2	A	13/20	+++	+	22 dpi	CH-42	-		Fig. S1i, top
Hl-3	D	1/8	+	+	28 dpi	CH-42	-		Fig. S1j, top
Hn-0	A	7/20	++	++	25 dpi	CH-42	yes		Fig. S1m
Ji-3	E	N/A	++	N/A	14 dpi	LUC	-		Fig. S1p
Ka-0	B	16/20	-	+++	20 dpi	CH-42	-		Fig. S1d
Kas-1*	A	7/20	++	+++	29 dpi	CH-42	yes		Fig. S1i, top
Kb-0*	A	6/20	++	++	22 dpi	CH-42	yes		Fig. S1l, top
Kil-0	B	6/20	+	+++	25 dpi	CH-42	yes		Fig. S1g, top
Kl-1	A	10/20	++	+++	27 dpi	CH-42	-		Fig. S1a
Kl-3	E	N/A	+	N/A	21 dpi	LUC	-		Fig. S1p
Kl-4	E	N/A	+	N/A	13 dpi	LUC	-		Fig. S1p
Kl-5	A	6/20	+	+	25 dpi	CH-42	yes		Fig. S1c, bottom
Kn-0	A	3/20	++	++	25 dpi	CH-42	yes		Fig. S1c, top
Knox-18	A	2/5	++	+++	42 dpi	CH-42	-	CS22567	Fig. S1n
Kr-0	A	5/20	++	++	25 dpi	CH-42	-		Fig. S1c, bottom
Kro-0	A	8/20	+	++	25 dpi	CH-42	-		Fig. S1c, top
La-0	E	N/A	++	N/A	14 dpi	LUC	yes		Fig. S1p
Lc-0	A	13/20	++	++	30 dpi	CH-42	-		Fig. S1e, bottom
Le-0	B	0/20	-	+++	25 dpi	CH-42	yes		Fig. S1g, bottom
Li-1	A	9/20	++	++	27; 14 dpi	CH-42	-		Fig. S1j, top; S1p
Li-10	A	6/20	++	+++	25 dpi	CH-42	-		Fig. S1m
Li-2:1	D	5/20	+	++	29 dpi	CH-42	yes		Fig. S1i, top
Li-3*	A	8/20	++	++	29 dpi	CH-42	-		Fig. S1i, top
Li-5	A	8/20	++	+	31 dpi	CH-42	-	CS28131	Fig. S1k, top; Fig. S1p
Li-5	A	6/20, 4/29	++	+++	30; 31; 21 dpi	CH-42	-		Fig. S1b, top; S1f, bottom; S1p
Li-5:3	A	7/20	++	++	25 dpi	CH-42	-		Fig. S1m
Li-7	A	0/20	+	++	29 dpi	CH-42	yes		Fig. S1i, top
Limeport	A	8/20	++	+++	31 dpi	CH-42	-		Fig. S1k, top
Lin	A	12/20	++	++	31 dpi	CH-42	-		Fig. S1k, top
Lip-0	A	4/20	+	++	28 dpi	CH-42	-		Fig. S1j, top
Lm-2	E	1/5	+++	N/A	20 dpi	EV	yes		Fig. S1n; Fig. S1q
Lo-2	A	4/20	++	++	28 dpi	CH-42	-		Fig. S1j, top
Lu-1*	A	5/20	++	+++	29 dpi	CH-42	yes		Fig. S1i, top
Ma-0	A	10/20	++	+	25 dpi	CH-42	-		Fig. S1m
Mnz-0	A	2/20	++	++	28 dpi	CH-42	yes		Fig. S1j, top
Ms-0	E	2/5	+++	N/A	20 dpi	EV	yes	CS22655	Fig. S1n
Mt-0	A	7/20	++	++	25 dpi	CH-42	-		Fig. S1m
Mz-0	B	2/5	+	+++	35 dpi	CH-42	yes	CS22636	Fig. S1n
Nc-1	A	6/20	++	+++	25 dpi	CH-42	yes		Fig. S1m
Nie-0	A	3/5	++	++	60 dpi	CH-42	-	CS28563	Fig. S1q
No-0	A	8/20	++	++	22 dpi	CH-42	yes		Fig. S1k, bottom
Nok-3	A	3/5	+++	+	26 dpi	CH-42	yes	CS28571	Fig. S1n; q
Nol-1	A	5/20	+	++	22 dpi	CH-42	-		Fig. S1l, bottom
Nw-1	A	7/20	++	++	30 dpi	CH-42	-		Fig. S1f, bottom
Old-1	A	9/20	++	++	25 dpi	CH-42	yes		Fig. S1j, top
Ove-0	A	4/20	+	+	29 dpi	CH-42	yes		Fig. S1e, bottom
Oy-0	A	3/20	++	++	30 dpi	CH-42	yes		Fig. S1f, top
Oy-1	A	11/20	++	+++	29 dpi	CH-42	-		Fig. S1i, top
Pa-2	A	5/20	+++	++	34 dpi	CH-42	-		Fig. S1f, top
Pa-3	A	7/20	+	++	29 dpi	CH-42	-		Fig. S1h, top
Per-1	A	12/20	++	++	25 dpi	CH-42	yes		Fig. S1a
Pf-0	A	12/20	++	++	30 dpi	CH-42	-		Fig. S1f, bottom
Pi-0	A	2/20	++	++	20 dpi	CH-42	yes		Fig. S1d
Pi-2	B	6/20	+	+++	26 dpi	CH-42	-		Fig. S1a
Pla-0	A	17/20	++	++	29 dpi	CH-42	yes	CS1459	Fig. S1a
Pla-1	D	0/20	-	-	27 dpi	CH-42	-	CS28641	Fig. S1a
Pla-2	A	4/20	+	+	34 dpi	CH-42	-	CS28640	Fig. S1e
Pla-3	A	7/20	+	++	30 dpi	CH-42	-	CS28643	Fig. S1e
Pla-4	C	4/20	++	-	30 dpi	CH-42	-	CS28644	Fig. S1e, top
PNA-17	D	2/5	+	-	19, 28 dpi	CH-42	yes	CS22570	Fig. S1n
Po-0	A	11/20	++	+++	28 dpi	CH-42	-		Fig. S1a
Po-1	E	N/A	+++	N/A	14 dpi	LUC	-		Fig. S1p
Pog-0	E	N/A	++	N/A	13 dpi	LUC	yes		Fig. S1p
Pr-0	E	N/A	++	N/A	12 dpi	LUC	-		Fig. S1p
Pro-0	A	4/5	++	+++	36 dpi	CH-42	-	CS22649	Fig. S1n
Pt-0	A	4/20, 0/20	+	++	25; 29 dpi	CH-42	yes		Fig. S1b, bottom; S1i, bottom
Ra-0	B	9/20	+	+++	25 dpi	CH-42	yes		Fig. S1c, top
Rak-2	A	5/20	++	+	30 dpi	CH-42	yes		Fig. S1f, bottom
Rd-0	A	4/20	+	++	26 dpi	CH-42	yes		Fig. S1g, bottom
Ri-0	A	6/20	+	+	25 dpi	CH-42	-		Fig. S1a
Rld-2	A	13/20	++	+++	29; 27 dpi	CH-42	-		Fig. S1j, bottom
Rou-0	A	5/20	++	++	20 dpi	CH-42	yes		Fig. S1d
RRS-7	A	1/5	++	+++	43 dpi	CH-42	yes	CS22564	Fig. S1n
Rsch-0	E	N/A	++	N/A	13 dpi	LUC	-		Fig. S1p
Rsch-4	E	N/A	++	N/A	14 dpi	LUC	yes		Fig. S1p
Ru-0	A	12/20	++	+++	29 dpi	CH-42	-		Fig. S1i, top; S1j, bottom
Santa Clara	A	7/20	+++	++	30 dpi	CH-42	-		Fig. S1k, top
Sav-0	A	2/20	+	++	25 dpi	CH-42	-		Fig. S1j, bottom
Se-0	A	4/5	+	++	60 dpi	CH-42	yes	CS22646	Fig. S1q
Sf-2	B	4/20	+	+++	25 dpi	CH-42	yes		Fig. S1m
Sg-1*	A	7/20	++	++	30 dpi	CH-42	yes		Fig. S1k, top
Sg-2*	A	10/20	++	+++	31 dpi	CH-42	-		Fig. S1k, top
Sha	A	2/5	+	++	28 dpi	CH-42	-	CS28736	Fig. S1n
St-0	A	4/8	+	++	25 dpi; 60 dpi	CH-42	yes		Fig. S1j, top; Fig. S1q
Stw-0	A	11/20	++	++	25 dpi	CH-42	yes		Fig. S1i, top
Ta-0*	A	10/20	++	++	29 dpi	CH-42	yes		Fig. S1h, top
Ts-1	A	7/20	+++	++	29 dpi	CH-42	yes		Fig. S1h, top
Ts-2	A	5/20	+	++	29 dpi	CH-42	-		Fig. S1h, bottom
Ts-3	A	8/20	+	++	29 dpi	CH-42	-		Fig. S1h, top
Ts-7	A	0/20	+	++	27 dpi	CH-42	-		Fig. S1j, bottom
Tsu-0	A	4/20	++	++	22 dpi	CH-42	yes		Fig. S1l, top
Tsu-1	A	8/20	++	++	22 dpi	CH-42	-		Fig. S1l, top
Tu-0	A	13/20	++	+++	27 dpi	CH-42	-		Fig. S1j, top
Ty-0	A	8/20	++	++	26 dpi	CH-42	-		Fig. S1j, top
Uk-3	C	4/20	++	+	25 dpi	CH-42	yes		Fig. S1g, top
Uk-4	A	6/20	+++	++	30 dpi	CH-42	-		Fig. S1l, top
Wc-1	A	3/20	++	+	27 dpi	CH-42	yes		Fig. S1j, bottom
Wei-0	A	4/20	++	+++	31 dpi	CH-42	yes		Fig. S1k, bottom
Wil-1	A	10/20	++	++	29 dpi	CH-42	yes		Fig. S1i, top
Wil-2	A	3/20	++	+++	26 dpi	CH-42	yes		Fig. S1i, top
Wil-3	A	8/20	++	++	20 dpi	CH-42	-		Fig. S1d
Ws	A	6/20	+	++	25 dpi	CH-42	-		Fig. S1c, bottom
Ws-0	E	1/5	+	N/A	21 dpi	EV	-	CS28825	Fig. S1n
Ws-1	D	3/20	+	+	30 dpi	CH-42	-		Fig. S1k, bottom
Ws-2	A	6/20	+	++	30 dpi	CH-42	yes		Fig. S1k, bottom
Ws-3	A	9/20	++	++	29 dpi	CH-42	-		Fig. S1h, top
Wt-1	B	9/20	+	+++	36 dpi	CH-42	-		Fig. S1l, top
Wt-2	A	2/20	+++	++	26 dpi	CH-42	-		Fig. S1g, bottom
Wt-3	A	12/20	+	++	22 dpi	CH-42	-		Fig. S1l, top
Wt-4	A	8/20	++	++	29 dpi	CH-42	-		Fig. S1i, bottom
Wt-5	B	2/5	+	+++	29 dpi	CH-42	yes	CS28836	Fig. S1n
X-0	A	8/20	++	+++	31 dpi	CH-42	-		Fig. S1l, top
XX-0	A	6/20	+	++	22 dpi	CH-42	-		Fig. S1l, top
XXX-0	A	6/20	++	+++	29 dpi	CH-42	-		Fig. S1h, top
Zu-1	A	2/20	++	+	29 dpi	CH-42	yes		Fig. S1h, bottom
* showed attenuated symptoms and increased silencing at later time points
♯most accessions were ordered from ARBC in 2000 and bulked up at Paradigm Genetics. Stock numbers are given for accessions ordered more recently.
★ Class
class A: moderate to severe symptoms; if mild symptoms, limited silencing compared to B
class B: mild symptoms, silencing extensive
class C: moderate to severe symptoms, silencing absent or limited to less than 10% of of 1-2 leaves
class D: mild or no symptoms, reduced or delayed silencing if present
class E: symptoms present, silencing not evaluated
¶ Symptoms:
- no detectable symptoms
+ mild leaf curling
++ moderate symptoms, abrupt reduction in leaf size (>50%) but inflorescence elongates
+++ severe symptoms and inflorescence is stunted
§ Silencing:
- no detectable yellow areas
+ yellow areas on very few leaves, less than 10% of those leaves
++ yellow/white areas on multiple leaves, more than 10% of some leaves are yellow
+++ large areas are completely yellow/white, multiple contiguous sets of leaves show >90% silencing
