# Supplementary material for: A VIGS screen identifies immunity in the Arabidopsis Pla‐1 accession to viruses in two different genera of the Geminiviridae
Source: Plant J. 2017 Oct 24;92(5):796–807. doi: 10.1111/tpj.13716 (PMC5725698; doi:10.1111/tpj.13716)
Supplement: Supplementary file 9 — Table S2. SSLP markers for Pla‐1 and Col‐0 [file TPJ-92-796-s009.xlsx]

## Sheet: Sheet1
Table S2. SSLP markers for Pla-1 and Col-0
SSLP marker	Chromosome	cM	Primer Sequence 1	Primer Sequence 2
nga59	1	2.9	TTAATACATTAGCCCAGACCCG	GCATCTGTGTTCACTCGCC
F19P19-75410	1	4.7	CCACGTAGGTCAAGAAGAAGAAG	TGTCTGCTGCGATAGAGAGAG
nga63	1	11.48	ACCCAAGTGATCGCCACC	AACCAAGGCACAGAAGCG
AthS0392	1	44.6	TTTGGAGTTAGACACGGATCTG	GTTGATCGCAGCTTGATAAGC
nga 280	1	83.83	GGCTCCATAAAAAGTGCACC	CTGATCTCACGGACAATAGTGC
ATPase	1	117.86	GTTCACAGAGAGACTCATAAACCA	CTGGGAACGGTTCGATTCGAGC
nga1145	2	9.6	GCACATACCCACAACCAGAA	CCTTCACATCCAAAACCCAC
nga168	2	73.77	GAGGACATGTATAGGAGCCTCG	TCGTCTACTGCACTGCCG
nga162	3	20.56	CTCTGTCACTCTTTTCCTCTGG	CATGCAATTTGCATCTGAGG
ciw11	3	43	CCCCGAGTTGAGGTATT	GAAGAAATTCCTAAAGCATTC
nga6	3	86.41	TGGATTTCTTCCTCTCTTCAC	ATGGAGAAGCTTACACTGATC
ciw5	4	10	GGTTAAAAATTAGGGTTACGA	AGATTTACGTGGAAGCAAT
nga1111	4	29.64	GGGTTCGGTTACAATCGTGT	AGTTCCAGATTGAGCTTTGAGC
ciw7	4	65	AATTTGGAGATTAGCTGGAAT	CCATGTTGATGATAAGCACAA
nga1107	4	104.73	GCGAAAAAACAAAAAAATCCA	CGACGAATCGACAGAATTAGG
CTR1	5	10	CCACTTGTTTCTCTCTCTAG	TATCAACAGAAACGCACCGAG
nga151	5	29.62	GTTTTGGGAAGTTTTGCTGG	CAGTCTAAAAGCGAGAGTATGATG
nga139	5	50.48	AGAGCTACCAGATCCGATGG	GGTTTCGTTTCACTATCCAGG
AthPHYC	5	71.13	CTCAGAGAATTCCCAGAAAAATCT	AAACTCGAGAGTTTTGTCTAGATC
ciw9	5	88	CAGACGTATCAAATGACAAATG	GACTACTGCTCAAACTATTCGG
