# Supplementary material for: A VIGS screen identifies immunity in the Arabidopsis Pla‐1 accession to viruses in two different genera of the Geminiviridae
Source: Plant J. 2017 Oct 24;92(5):796–807. doi: 10.1111/tpj.13716 (PMC5725698; doi:10.1111/tpj.13716)
Supplement: Supplementary file 10 — Table S3. SNPs for Pla‐1 and Col‐0 [file TPJ-92-796-s010.xlsx]

## Sheet: Table S2.csv
Table S3. SNPs for Pla-1 and Col-0
SNP name	Chromosome	Positiona	Sequence [Col-0/Pla-1 SNP]
AtMSQTsnp11	1	1602137	ACCTCCTTGGATTGCT[C/T]AGGAAGCCCAGACAAT
AtMSQTsnp14	1	2775953	TCTTCATACCCAAAGG[T/A]GGGACCACTTCGGAAC
AtMSQTsnp18	1	3872591	CCTTCTTAGCCCTCTT[C/G]ACATCCACAGGATTCG
AtMSQTsnp30	1	5629166	CAATATAAACCCTGTA[T/C]TATTATTTTATTACTT
AtMSQTsnp41	1	8015459	TAGGATGTGGCTCAAA[C/T]GAGTTTCTAGCCGAAG
10.6	1	10659973	GTTTAGATGAAGCTAA[G/A]ATTGTTGTTACTACTG
12.7	1	12700862	TTTGGGATTATGTACG[G/T]ATGGTTTTAATCCATT
13	1	13000466	CATTTGGGCGTTTCCT[G/A]AACGTTGATTTGGCCG
15.8	1	15798699	GTTATTGCTTTCCCTG[A/G]CATCTCTAGCGTTGTA
16.2	1	16199259	AATGAAGACTATGATC[G/A]ATTTAACAGAGGAAGC
16.8	1	16802822	ATGCATTCTATTTTAT[T/C]ATCTATATATACATTT
17.1	1	17100330	CAGCGGTTATATCATC[T/G]AGTTCTGCTACTCCTG
17.2	1	17201183	CTTTTACTACTGTGAA[T/C]TCTGTTGTGTTGTAGA
17.6	1	17591300	CTCATGAAGCCTCTAT[C/T]TTTATTTTCTTGTACT
18.1	1	18093701	TCAAGAAAAGGAATCG[C/T]CGGAGGTGCTGAGGAT
18.6	1	18600884	ATCACAGAGAGGCAGA[A/G]AAAACATACTTGATCA
19.1	1	19100049	GAATCACAAAGAAAGC[A/G]GAAGCACTGTCCAAAC
19.8	1	19800653	TGCAGAAGAGATACAA[G/A]GAAGCTGCACCAGCAA
19.9	1	19901441	AGGTAACACGTTCACG[G/A]ACATAGTGATAATCAA
20	1	20017703	GGTTACTTGCGGCGGT[G/A]GAAGCAAAGGTGAAAT
20.7	1	20704014	CATATATTTACAAAAA[A/G]ATCATTAAAAGTAATT
21	1	20996708	GCACTAAGTAGCATCA[A/G]AAGATAGTGAAAATTA
21.15	1	21149989	ATGGAATTACGATGTT[T/C]GATGATCAAGGGATCG
21.25	1	21252174	GTAAAGTACTTGCCCA[G/C]ACAGTCACATTTGCTT
21.3	1	21309070	TAGTGAAATACCCTTT[C/G]CCACTTTGTTGCACGA
21.4	1	21396934	TGCAAAAGATCGGTTT[A/T]AAATGAAGTCTTTGTT
21.7	1	21693814	TAACTTGATCTTCAAC[T/C]CCCTGAAATTGCTCGC
21.8	1	21731203	GACTGCTCACAATATC[C/A]TATTTATGTAACTCAT
23	1	22988455	GCTCTGCTACTGGTTT[C/A]AACAATCCCAAAGGTC
25	1	24998851	GGTTGGGGATTTTGCT[A/G]TAACTGGAGGTAGTGG
26	1	26000869	GATCTACTTCAACAAC[C/A]ACCACTACCACGGCGT
29	1	28904537	AAGTGAATTAATAGCT[G/T]ACAAAAATAAAAACAA
AtMSQTsnp128	2	5013938	CTCACATTTTCTTCGG[T/G]ATCATGCTCTTATCAA
AtMSQTsnp145	2	10559838	CGAACAAATGCATGTG[C/T]GGTCACGAGGGTAGAA
AtMSQTsnp159	2	13258047	ATTAAAGGCAAGGTAC[C/T]CTACCTCAGCCATATC
AtMSQTsnp222	3	15869439	CGCTTATTGCCTTGTA[T/G]GAATCTGTCAAACACA
AtMSQTsnp288	4	11984761	GAAGACCAAGAGGAAG[A/G]CCAGCGGGATCCAAGA
AtMSQTsnp306	4	16742066	TGAAAAATAATCAGAA[G/C]AATTTGTAAACATGAG
AtMSQTsnp343	5	3606966	CTTGGTCGTTGGTTTT[T/C]GATCGAGTGAGAAGCG
AtMSQTsnp370	5	15047966	AAAACATTACTAATCG[A/G]ATATACAATAACACAC
AtMSQTsnp394	5	20501104	GAATTGTTGCTCACCG[A/G]ATCAACCTTACTTGAA
AtMSQTsnp406	5	23798622	TTGGACATCTGACATA[A/G]TATTCACTTCTTTCCT
aPositions based on TAIR10 Arabidopsis thaliana Col-0 genome
