# Supplementary material for: A VIGS screen identifies immunity in the Arabidopsis Pla‐1 accession to viruses in two different genera of the Geminiviridae
Source: Plant J. 2017 Oct 24;92(5):796–807. doi: 10.1111/tpj.13716 (PMC5725698; doi:10.1111/tpj.13716)
Supplement: Supplementary file 11 — Table S4. Candidate Genes for geminivirus immunity Pla‐1‐1 (gip‐1) [file TPJ-92-796-s011.xlsx]

## Sheet: Unique Pla-1 SNPs found in gene
Table S4. Candidate Genes for geminivirus immunity Pla-1-1 (gip-1)
Chromosome 1 Positiona	SNP			Locus	Gene Description	Gene expression during
	Pla-0	Pla-1	Col-0a			CaLCuV infectionb
8106360	T	C	T	AT1G22910	RNA-binding (RRM/RBD/RNP motifs) family protein	No Significant Change
8185933	T	C	T	AT1G23090	Encodes AST91 mRNA for sulfate transporter (SULTR3)	No Significant Change
8255847	T	G	T	AT1G23250	Caleosin-related family protein	No Significant Change
8312119	G	C	G	AT1G23400	Promotes the splicing of chloroplast group II introns (CAF2)	Upregulated
8322458	G	C	G	AT1G23440	Peptidase C15, pyroglutamyl peptidase I-like protein	No Significant Change
8333421	G	C	G	AT1G23480	encodes a gene similar to cellulose synthase (CSLA03)	No Significant Change
8367727	G	A	T	AT1G23640	OBP32pep protein	No Significant Change
8367881	C	G	C	AT1G23640
8368069	C	T	C	AT1G23640
8368153	A	G	A	AT1G23640
8389401	T	G	T	AT1G23720	Proline-rich extensin-like family protein	No Significant Change
8389411	T	A	G	AT1G23720
8389434	G	A	G	AT1G23720
8389443	T	C	T	AT1G23720
8437919	A	C	A	AT1G23880	NHL domain-containing protein	No Significant Change
8519086	T	C	T	AT1G24070	encodes a gene similar to cellulose synthase (CSLA10)	No Significant Change
8542549	C	A	C	AT1G24147	transmembrane protein	N/A
8542567	G	C	G	AT1G24147
8563867	G	C	G	AT1G24190	Enhances AtERF7-mediated transcriptional repression (SNL3)	No Significant Change
8581068	A	C	A	AT1G24220	paired amphipathic helix repeat-containing protein	N/A
8589072	G	T	G	AT1G24250	Paired amphipathic helix (PAH2) superfamily protein	N/A
8589311	G	C	G	AT1G24250
8589318	G	C	G	AT1G24250
8595969	C	T	C	AT1G24260	Member of the MADs box transcription factor family (SEP3)	No Significant Change
8646483	G	T	G	AT1G24380	no-apical-meristem-associated carboxy-terminal domain protein	N/A
8683812	T	C	T	AT1G24490	Homologue of the Alb3/Oxa1/YidC family. ALBINA 4 (ALB4)	No Significant Change
8707862	A	G	A	AT1G24570	transmembrane protein, putative (DUF707)	N/A
8803643	C	T	C	AT1G25054	UDP-3-O-acyl N-acetylglycosamine deacetylase family protein (LPXC3)	N/A
8808666	A	T	A	AT1G25083	Glutamine amidotransferase type 1 family protein	N/A
8837567	A	C	A	AT1G25220	Catalyzes the first step of tryptophan biosynthesis (ASB1)	N/A
8837694	T	C	T	AT1G25220
8837769	A	C	A	AT1G25220
8837808	T	A	T	AT1G25220
8837979	T	C	T	AT1G25220
8837987	A	G	A	AT1G25220
9042024	T	C	T	AT1G26150	PROLINE-RICH EXTENSIN-LIKE RECEPTOR KINASE 10 (PERK10)	Upregulated
9042461	A	G	A	AT1G26150
9078620	A	G	A	AT1G26240	Proline-rich extensin-like family protein	No Significant Change
9120595	A	C	A	AT1G26360	METHYL ESTERASE 13 (MES13)	No Significant Change
9156629	C	A	C	AT1G26480	14-3-3 protein GF14iota (grf12)	No Significant Change
9209675	C	G	C	AT1G26640	ISOPENTENYL PHOSPHATE KINASE (IPK)	No Significant Change
9209677	G	T	G	AT1G26640
9209854	T	C	T	AT1G26640
9213416	G	C	G	AT1G26660	Prefoldin chaperone subunit family protein	No Significant Change
9223040	C	T	C	AT1G26680	transcriptional factor B3 family protein	No Significant Change
9283882	G	A	G	AT1G26799	Plant self-incompatibility protein S1 family	N/A
9303785	T	A	T	AT1G26850	S-adenosyl-L-methionine-dependent methyltransferases superfamily protein	Upregulated
9330998	G	A	G	AT1G26921	hypothetical protein	N/A
9379220	G	A	G	AT1G27020	plant/protein	N/A
9397233	G	T	G	AT1G27070	PROTEIN TARGETING TO STARCH 2 (PTST2)	No Significant Change
9412954	T	C	T	AT1G27110	Tetratricopeptide repeat (TPR)-like superfamily protein	N/A
9436070	T	G	T	AT1G27170	Transmembrane receptors / ATP binding protein	No Significant Change
9436109	C	T	C	AT1G27170
9436235	T	C	T	AT1G27170
9436292	G	T	G	AT1G27170
9436313	G	T	G	AT1G27170
9436319	C	T	C	AT1G27170
9436325	A	C	A	AT1G27170
9436332	C	A	C	AT1G27170
9436334	T	G	T	AT1G27170
9436369	G	A	G	AT1G27170
9436375	A	C	A	AT1G27170
9436672	C	T	C	AT1G27170
9436686	T	C	T	AT1G27170
9436693	C	T	C	AT1G27170
9436696	C	T	C	AT1G27170
9436799	C	G	C	AT1G27170
9436816	C	T	C	AT1G27170
9436830	A	G	A	AT1G27170
9436839	T	G	T	AT1G27170
9436863	G	A	G	AT1G27170
9436873	A	G	A	AT1G27170
9436882	C	G	C	AT1G27170
9437007	G	A	G	AT1G27170
9437142	A	C	A	AT1G27170
9437171	G	T	G	AT1G27170
9437204	T	G	T	AT1G27170
9437209	T	G	T	AT1G27170
9437322	T	G	T	AT1G27170
9437398	T	C	T	AT1G27170
9437403	A	G	A	AT1G27170
9437420	G	A	G	AT1G27170
9437442	G	A	G	AT1G27170
9437454	A	C	A	AT1G27170
9437518	C	G	C	AT1G27170
9437542	G	C	G	AT1G27170
9437992	G	A	G	AT1G27170
9437996	G	A	G	AT1G27170
9438097	C	G	C	AT1G27170
9438159	T	G	T	AT1G27170
9438324	C	T	C	AT1G27170
9438511	C	T	C	AT1G27170
9438632	C	A	C	AT1G27170
9438644	A	T	A	AT1G27170
9438805	T	C	T	AT1G27170
9438910	C	T	C	AT1G27170
9438940	T	C	T	AT1G27170
9441318	C	A	C	AT1G27180	Disease resistance protein (TIR-NBS-LRR class)	N/A
9441332	A	C	A	AT1G27180
9441340	A	C	A	AT1G27180
9441352	C	A	C	AT1G27180
9441358	G	C	G	AT1G27180
9441365	C	A	C	AT1G27180
9441370	A	C	A	AT1G27180
9441999	T	G	T	AT1G27180
9442072	C	A	C	AT1G27180
9442095	G	C	G	AT1G27180
9442101	T	G	T	AT1G27180
9442114	G	T	G	AT1G27180
9442137	T	C	T	AT1G27180
9442313	T	A	T	AT1G27180
9442407	C	T	C	AT1G27180
9442433	G	A	G	AT1G27180
9442436	A	G	A	AT1G27180
9442451	A	T	A	AT1G27180
9442565	T	G	T	AT1G27180
9442568	C	T	C	AT1G27180
9442573	G	T	G	AT1G27180
9442575	G	A	G	AT1G27180
9442591	C	T	C	AT1G27180
9442593	G	A	G	AT1G27180
9442597	G	C	G	AT1G27180
9442605	G	C	G	AT1G27180
9442676	A	C	A	AT1G27180
9442683	A	G	A	AT1G27180
9442689	C	G	C	AT1G27180
9442701	T	G	T	AT1G27180
9442710	C	T	C	AT1G27180
9442711	A	G	A	AT1G27180
9442717	T	C	T	AT1G27180
9442722	C	T	C	AT1G27180
9442821	A	T	A	AT1G27180
9442824	C	G	C	AT1G27180
9442827	C	T	C	AT1G27180
9442840	C	A	C	AT1G27180
9442848	T	C	T	AT1G27180
9442850	T	G	T	AT1G27180
9442905	G	T	G	AT1G27180
9442908	C	T	C	AT1G27180
9442926	G	T	G	AT1G27180
9442934	A	T	A	AT1G27180
9442938	A	C	A	AT1G27180
9442947	C	G	C	AT1G27180
9442950	T	G	T	AT1G27180
9442965	G	A	G	AT1G27180
9442982	G	A	G	AT1G27180
9443055	G	A	G	AT1G27180
9443255	A	C	A	AT1G27180
9443267	G	T	G	AT1G27180
9443276	G	T	G	AT1G27180
9443287	C	T	C	AT1G27180
9443301	T	C	T	AT1G27180
9443308	C	T	C	AT1G27180
9443311	C	T	C	AT1G27180
9443317	A	C	A	AT1G27180
9443345	C	T	C	AT1G27180
9443361	G	A	G	AT1G27180
9443410	T	G	T	AT1G27180
9443414	A	G	A	AT1G27180
9443431	C	T	C	AT1G27180
9443455	G	C	G	AT1G27180
9443605	A	G	A	AT1G27180
9443609	G	A	G	AT1G27180
9443617	G	T	G	AT1G27180
9443630	G	A	G	AT1G27180
9443639	G	A	G	AT1G27180
9443641	C	T	C	AT1G27180
9443668	A	C	A	AT1G27180
9443674	A	G	A	AT1G27180
9443686	T	C	T	AT1G27180
9443689	G	C	G	AT1G27180
9443698	C	A	C	AT1G27180
9443719	A	C	A	AT1G27180
9443739	A	C	A	AT1G27180
9443758	T	C	T	AT1G27180
9443772	G	A	G	AT1G27180
9443790	G	T	G	AT1G27180
9443810	T	C	T	AT1G27180
9443861	G	A	G	AT1G27180
9443873	T	G	T	AT1G27180
9443875	C	T	C	AT1G27180
9443880	C	A	C	AT1G27180
9443891	G	A	G	AT1G27180
9443940	T	A	T	AT1G27180
9443953	G	T	G	AT1G27180
9443962	G	A	G	AT1G27180
9443983	G	A	G	AT1G27180
9443990	G	C	G	AT1G27180
9444088	A	T	A	AT1G27180
9444110	C	T	C	AT1G27180
9444114	T	G	T	AT1G27180
9444117	G	T	G	AT1G27180
9444145	G	C	G	AT1G27180
9444151	A	C	A	AT1G27180
9444155	A	G	A	AT1G27180
9444163	G	A	G	AT1G27180
9444179	T	G	T	AT1G27180
9444247	C	T	C	AT1G27180
9444250	T	A	T	AT1G27180
9444281	C	T	C	AT1G27180
9444466	T	G	T	AT1G27180
9444468	A	G	T	AT1G27180
9444490	G	A	G	AT1G27180
9444499	A	T	A	AT1G27180
9444508	G	T	G	AT1G27180
9444511	A	C	G	AT1G27180
9444597	G	A	G	AT1G27180
9444601	G	A	G	AT1G27180
9444608	C	G	C	AT1G27180
9444631	G	C	G	AT1G27180
9444643	C	T	C	AT1G27180
9444646	A	T	A	AT1G27180
9444655	A	G	A	AT1G27180
9444663	T	G	T	AT1G27180
9444668	C	T	C	AT1G27180
9444702	C	G	C	AT1G27180
9444724	A	C	A	AT1G27180
9444728	G	A	G	AT1G27180
9444734	C	A	C	AT1G27180
9444790	A	C	A	AT1G27180
9444797	T	C	T	AT1G27180
9444809	A	C	A	AT1G27180
9444826	G	A	T	AT1G27180
9444831	A	T	A	AT1G27180
9444847	G	A	G	AT1G27180
9444865	T	C	T	AT1G27180
9444879	A	G	A	AT1G27180
9445116	C	T	C	AT1G27180
9445237	C	A	C	AT1G27180
9445249	A	T	A	AT1G27180
9445308	A	C	A	AT1G27180
9445410	T	C	T	AT1G27180
9445991	A	C	G	AT1G27180
9640788	G	A	G	AT1G27700	Syntaxin/t-SNARE family protein	No Significant Change
9777541	C	T	C	AT1G28050	B-box type zinc finger protein with CCT domain-containing protein (BBX13)	No Significant Change
9813892	C	G	C	AT1G28120	ubiquitin thioesterase otubain-like protein	No Significant Change
9869727	G	A	G	AT1G28240	strawberry notch protein (DUF616)	No Significant Change
9874300	A	C	A	AT1G28250	transmembrane protein	No Significant Change
9973178	T	A	T	AT1G28400	GATA zinc finger protein	No Significant Change
10010903	C	T	C	AT1G28470	NAC domain containing protein 10 (NCA010)	No Significant Change
10084776	C	T	C	AT1G28700	Nucleotide-diphospho-sugar transferase family protein	N/A
10148743	C	G	T	AT1G29060	Encodes a golgi localized QcSNARE involved in response to salt and osmotic stress	No Significant Change
10217131	G	A	G	AT1G29240	transcription initiation factor TFIID subunit, putative (DUF688)	Downregulated
10225855	G	T	G	AT1G29260	PEROXIN 7 (PEX7)	No Significant Change
10230235	A	T	A	AT1G29270	transcription factor bHLH35-like protein	No Significant Change
10252321	A	C	A	AT1G29310	SecY protein transport family protein	No Significant Change
10256972	C	T	C	AT1G29320	Transducin/WD40 repeat-like superfamily protein	N/A
10268791	C	G	A	AT1G29350	RNA polymerase II degradation factor-like protein (DUF1296)	No Significant Change
10268793	A	T	A	AT1G29350
10270241	T	C	T	AT1G29350
10270434	G	T	G	AT1G29350
10272843	A	T	A	AT1G29350
10272849	C	G	C	AT1G29350
10299370	C	T	C	AT1G29410	PHOSPHORIBOSYLANTHRANILATE ISOMERASE 3 (PAI3)	No Significant Change
10312360	G	T	G	AT1G29470	S-adenosyl-L-methionine-dependent methyltransferases superfamily protein	Upregulated
10327875	A	C	A	AT1G29540	LOW protein: protein BOBBER-like protein	N/A
10331487	A	C	T	AT1G29550	Eukaryotic initiation factor 4E protein (EIF4E1B)	No Significant Change
10331560	G	A	G	AT1G29550
10341749	G	A	G	AT1G29590	Eukaryotic translation Initiation Factor 4E3 (eIF4E3)	N/A
10341754	T	A	T	AT1G29590
10341765	A	T	A	AT1G29590
10341776	G	T	G	AT1G29590
10341811	G	A	G	AT1G29590
10347657	C	T	C	AT1G29620	Cytochrome C oxidase polypeptide VIB family protein	No Significant Change
10348446	C	A	C	AT1G29620
10381885	C	A	T	AT1G29690	CONSTITUTIVELY ACTIVATED CELL DEATH 1 (CAD1)	Downregulated
10405351	C	T	C	AT1G29730	Leucine-rich repeat transmembrane protein kinase	No Significant Change
10431460	C	A	C	AT1G29790	S-adenosyl-L-methionine-dependent methyltransferases superfamily protein	No Significant Change
10431914	G	T	G	AT1G29790
10431928	T	A	T	AT1G29790
10431932	T	C	T	AT1G29790
10431934	T	C	T	AT1G29790
10434752	A	C	A	AT1G29800	RING/FYVE/PHD-type zinc finger family protein	N/A
10436538	G	A	G	AT1G29810	Transcriptional coactivator/pterin dehydratase (F1N18.100)	N/A
10436560	C	T	C	AT1G29810
10436699	A	G	A	AT1G29810
10436723	G	A	G	AT1G29810
10436732	A	T	A	AT1G29810
10436738	T	C	T	AT1G29810
10436758	T	C	T	AT1G29810
10436827	T	A	T	AT1G29810
10436834	G	T	G	AT1G29810
10436837	G	T	G	AT1G29810
10436843	C	T	C	AT1G29810
10436852	T	G	T	AT1G29810
10436864	G	T	G	AT1G29810
10436866	G	T	G	AT1G29810
10436880	T	A	T	AT1G29810
10436976	T	A	T	AT1G29810
10458090	T	A	T	AT1G29870	tRNA synthetase class II (G, H, P and S) family protein (CLSD3)	No Significant Change
10459794	G	A	G	AT1G29880	glycyl-tRNA synthetase / glycine-tRNA ligase	No Significant Change
10459851	T	A	T	AT1G29880
10459856	G	T	G	AT1G29880
10460100	A	T	A	AT1G29880
10460118	A	G	A	AT1G29880
10460126	A	C	A	AT1G29880
10460178	A	G	A	AT1G29880
10460211	C	T	C	AT1G29880
10474870	C	G	C	AT1G29920	CHLOROPHYLL A/B-BINDING PROTEIN 2 (CAB2)	N/A
10494407	G	A	G	AT1G29950	basic helix-loop-helix (bHLH) DNA-binding superfamily protein (SACL3)	No Significant Change
10494407	G	A	G	AT1G29951	Upstream open reading frames (uORFs)	N/A
10494407	G	A	G	AT1G29952	Upstream open reading frames (uORFs)	N/A
10609356	C	T	C	AT1G30170	hypothetical protein (DUF295)	N/A
10716598	C	G	A	AT1G30360	Early-responsive to dehydration stress protein (ERD4)	Upregulated
10722267	C	G	C	AT1G30380	PHOTOSYSTEM I SUBUNIT K (PSAK)	Upregulated
10723169	T	C	T	AT1G30380
10729370	T	A	G	AT1G30400	glutathione S-conjugate transporting ATPase (AtMRP1) mRNA (ABCC1)	No Significant Change
10751389	A	C	A	AT1G30420	member of MRP subfamily. ATP-BINDING CASSETTE C11 (ABCC11)	N/A
10761830	C	A	C	AT1G30440	Phototropic-responsive NPH3 family protein	No Significant Change
10769189	T	A	T	AT1G30450	member of Cation-chloride co-transporter family (CCC1)	Upregulated
10770133	T	C	T	AT1G30455	cyclin/Brf1-like TBP-binding domain-containing protein	N/A
10791636	G	T	G	AT1G30480	recombination and DNA-damage resistance protein (DRT111)	No Significant Change
10859986	C	G	C	AT1G30630	Coatomer epsilon subunit	No Significant Change
10879438	G	T	G	AT1G30670	basic helix-loop-helix (bHLH) DNA-binding superfamily protein	N/A
10879940	G	A	G	AT1G30670
10918711	G	A	G	AT1G30760	Encodes a BBE-like enzyme (ATBBE-LIKE 13)	No Significant Change
11039291	C	T	C	AT1G30960	GTP-binding family protein (ERA-2)	No Significant Change
11047346	C	T	C	AT1G30974	Encodes a Plant thionin family protein	N/A
11092176	T	C	T	AT1G31080	F-box family protein	No Significant Change
11092311	T	C	T	AT1G31080
11092316	A	C	A	AT1G31080
11094845	A	G	A	AT1G31090	F-box family protein	N/A
11094848	A	T	A	AT1G31090
11094883	T	A	T	AT1G31090
11094895	G	A	G	AT1G31090
11094919	T	A	T	AT1G31090
11094925	G	A	G	AT1G31090
11094928	G	C	G	AT1G31090
11094938	T	A	T	AT1G31090
11094939	G	A	G	AT1G31090
11094950	T	C	T	AT1G31090
11158045	G	T	G	AT1G31220	N10-formyltetrahydrofolate-dependent phosphoribosylglycinamide formyltransferase	No Significant Change
11166954	T	A	C	AT1G31250	Proline-rich family protein	No Significant Change
11166957	A	T	A	AT1G31250
11176255	C	T	C	AT1G31260	member of Fe(II) transporter isolog family (ZIP10)	No Significant Change
11230548	T	A	T	AT1G31358	MICRORNA404 (MIR404)	N/A
11238337	T	G	T	AT1G31370	Ubiquitin-specific protease family C19-related protein	No Significant Change
11238666	G	A	G	AT1G31370
11238691	A	T	G	AT1G31370
11238754	A	T	A	AT1G31370
11238807	C	T	C	AT1G31370
11240502	C	G	C	AT1G31380	TRAF-like family protein	No Significant Change
11240508	G	A	G	AT1G31380
11240681	T	A	T	AT1G31380
11240722	A	G	A	AT1G31380
11240984	T	A	T	AT1G31380
11241019	A	T	A	AT1G31380
11243233	A	C	A	AT1G31390	TRAF-like family protein	N/A
11243239	T	A	T	AT1G31390
11243245	C	T	C	AT1G31390
11243269	C	G	C	AT1G31390
11243323	T	G	T	AT1G31390
11243351	G	C,T	G	AT1G31390
11243373	C	G	C	AT1G31390
11243386	A	T	A	AT1G31390
11243507	A	T	A	AT1G31390
11243603	T	C	T	AT1G31390
11243636	C	T	C	AT1G31390
11243875	T	A	T	AT1G31390
11243968	A	G	C	AT1G31390
11243973	T	C	T	AT1G31390
11243988	G	A	G	AT1G31390
11244004	A	G	A	AT1G31390
11244011	G	T	G	AT1G31390
11244062	A	G	A	AT1G31390
11244097	C	A	T	AT1G31390
11244101	C	A	C	AT1G31390
11244181	T	G	C	AT1G31390
11244186	T	C	T	AT1G31390
11244278	T	A	G	AT1G31390
11245386	A	G	C	AT1G31400	TRAF-like family protein	No Significant Change
11245388	C	T	C	AT1G31400
11245668	G	A	G	AT1G31400
11245759	C	T	C	AT1G31400
11256051	C	G	C	AT1G31440	SH3 domain-containing protein (SH3P1)	No Significant Change
11258281	A	C	A	AT1G31440
11289655	A	G	A	AT1G31540	Disease resistance protein (TIR-NBS-LRR class) family	Downregulated
11290458	T	C	T	AT1G31540
11291306	A	T	A	AT1G31540
11291326	G	C	T	AT1G31540
11291549	C	T	C	AT1G31540
11292137	A	G	A	AT1G31540
11292248	G	C	G	AT1G31540
11292830	C	T	C	AT1G31540
11292860	G	A	G	AT1G31540
11292873	A	T	A	AT1G31540
11292884	A	C	A	AT1G31540
11293409	C	T	C	AT1G31540
11312982	T	C	T	AT1G31600	RNA-binding (RRM/RBD/RNP motifs) family protein (TRM9)	No Significant Change
11312991	G	T	G	AT1G31600
11313036	G	A	G	AT1G31600
11313092	T	C	T	AT1G31600
11313099	T	C	T	AT1G31600
11313105	C	T	C	AT1G31600
11313112	T	C	T	AT1G31600
11313123	C	T	C	AT1G31600
11318937	A	T	A	AT1G31630	AGAMOUS-like 86 (AGL86)	No Significant Change
11319009	C	T	C	AT1G31630
11319013	C	T	C	AT1G31630
11339048	T	A	T	AT1G31670	Copper amine oxidase family protein	No Significant Change
11368916	T	A	T	AT1G31740	Encodes a putative β-galactosidase (BGAL15)	N/A
11373075	G	A	G	AT1G31760	SWIB/MDM2 domain superfamily protein (SWIB5)	No Significant Change
11377324	A	C	G	AT1G31770	ATP-binding cassette 14 (ABCG14)	No Significant Change
11412904	T	A	T	AT1G31814	FRIGIDA LIKE 2 (FRL2)	No Significant Change
11458646	C	A	C	AT1G31910	GHMP kinase family protein	No Significant Change
11458917	G	T	G	AT1G31910
11458921	G	T	G	AT1G31910
11458930	C	A	C	AT1G31910
11458945	T	G	T	AT1G31910
11458981	A	C	A	AT1G31910
11459014	G	C	G	AT1G31910
11459064	T	G	T	AT1G31910
11459096	T	A	T	AT1G31910
11459125	G	T	G	AT1G31910
11459169	T	C	T	AT1G31910
11459218	C	T	C	AT1G31910
11459256	T	C	T	AT1G31910
11459274	A	G	A	AT1G31910
11459280	C	T	C	AT1G31910
11459334	G	T	G	AT1G31910
11459339	A	T	A	AT1G31910
11459361	G	A	G	AT1G31910
11459398	G	C	G	AT1G31910
11459674	A	T	A	AT1G31910
11459808	T	C	T	AT1G31910
11459857	T	G	T	AT1G31910
11459863	T	G	T	AT1G31910
11459871	A	T	A	AT1G31910
11460023	G	A	G	AT1G31910
11460027	T	C	T	AT1G31910
11460060	A	G	A	AT1G31910
11460072	C	T	C	AT1G31910
11460086	T	C	T	AT1G31910
11460130	C	A	C	AT1G31910
11460146	G	A	G	AT1G31910
11460233	C	A	C	AT1G31910
11460260	C	T	C	AT1G31910
11460370	T	C	T	AT1G31910
11460471	A	T	A	AT1G31910
11460529	A	G	A	AT1G31910
11460642	T	A	T	AT1G31910
11460712	G	T	G	AT1G31910
11460783	A	C	A	AT1G31910
11460840	C	T	C	AT1G31910
11460894	G	A	G	AT1G31910
11460969	G	C	G	AT1G31910
11460974	A	G	A	AT1G31910
11461142	G	A	G	AT1G31910
11461170	G	T	G	AT1G31910
11461227	G	T	G	AT1G31910
11461278	A	C	G	AT1G31910
11461292	A	G	A	AT1G31910
11461323	T	C	T	AT1G31910
11461362	C	T	C	AT1G31910
11461376	A	T	A	AT1G31910
11461520	C	T	C	AT1G31910
11461526	A	G	A	AT1G31910
11461535	G	A	G	AT1G31910
11461559	G	T	G	AT1G31910
11461566	G	A	G	AT1G31910
11461574	T	C	T	AT1G31910
11461577	C	T	C	AT1G31910
11461640	C	T	C	AT1G31910
11461656	T	C	T	AT1G31910
11461671	A	C	A	AT1G31910
11461683	G	A	G	AT1G31910
11467199	A	T	A	AT1G31930	Encodes XLG3 (extra-large G protein 3) (XLG3)	No Significant Change
11510502	C	T	C	AT1G32010	Myosin heavy chain-like protein	No Significant Change
11510527	G	A	G	AT1G32010
11510768	A	T	A	AT1G32010
11511442	G	A	G	AT1G32010
11515522	G	T	G	AT1G32030	plant-specific B3-DNA-binding domain protein (DUF313)	No Significant Change
11529271	T	G	T	AT1G32050	SCAMP family protein (SCAMP5)	No Significant Change
11539018	A	T	A	AT1G32080	Encodes a plant LrgAB/CidAB protein (LrgB)	Upregulated
11568185	T	G	A	AT1G32150	Encodes a G group bZIP transcription factor family member (AtbZIP68)	No Significant Change
11568189	A	T	G	AT1G32150
11606271	C	A	T	AT1G32210	Encodes protein involved in suppression of apoptosis (ATDAD1)	No Significant Change
11607179	A	G	A	AT1G32210
11609045	G	A	G	AT1G32220	NAD(P)-binding Rossmann-fold superfamily protein	Upregulated
11613799	A	C	A	AT1G32230	RADICAL-INDUCED CELL DEATH1 (RCD1)	Downregulated
11627554	T	G	T	AT1G32240	Encodes a member of the KANADI family of putative transcription factors (KAN2)	No Significant Change
11739175	T	A	T	AT1G32460	hypothetical protein	Downregulated
11739387	C	G	C	AT1G32470	Single hybrid motif superfamily protein	Upregulated
11757392	A	T	A	AT1G32510	NAC domain containing protein 11 (NCA011)	N/A
11767981	A	G	A	AT1G32540	Encodes a protein with 3 plant-specific zinc finger domains (LOL1)	Upregulated
11775012	C	A	C	AT1G32560	LATE EMBRYOGENESIS ABUNDANT 4-1 (AtLEA4-1)	No Significant Change
11776862	G	A	G	AT1G32570	hypothetical protein	No Significant Change
11777380	T	C	T	AT1G32570
11784181	C	T	C	AT1G32580	MULTIPLE ORGANELLAR RNA EDITING FACTOR 5 (MORF5)	No Significant Change
11795485	A	G	A	AT1G32600	F-box associated ubiquitination effector family protein	No Significant Change
11796461	A	T	A	AT1G32610	hydroxyproline-rich glycoprotein family protein	No Significant Change
11797821	T	A	T	AT1G32630	FAM50A-like protein	No Significant Change
11811306	G	A	G	AT1G32660	F-box and associated interaction domains-containing protein	No Significant Change
11821061	A	C	A	AT1G32690	DUF740 family protein	No Significant Change
11836528	C	T	C	AT1G32720	Cytochrome C oxidase polypeptide VIB family protein	N/A
11836547	G	A	G	AT1G32720
11841603	G	A	G	AT1G32730	electron carrier/iron ion-binding protein	No Significant Change
11869827	T	A	T	AT1G32780	GroES-like zinc-binding dehydrogenase family protein	No Significant Change
11902871	G	T	G	AT1G32850	ubiquitin-specific protease 11 (UBP11)	No Significant Change
11907250	T	C	T	AT1G32860	Glycosyl hydrolase superfamily protein	No Significant Change
11912518	G	A	G	AT1G32870	NAC DOMAIN PROTEIN 13 (NAC13)	Downregulated
11912550	T	C	T	AT1G32870
11913576	A	G	A	AT1G32870
11972127	G	A	G	AT1G33055	hypothetical protein	No Significant Change
11972186	T	C	T	AT1G33055		No Significant Change
11978219	A	T	A	AT1G33060	NAC 014	No Significant Change
11988182	G	A	G	AT1G33080	MATE efflux family protein	No Significant Change
11988307	G	A	G	AT1G33080		No Significant Change
12075593	A	T	A	AT1G33290	P-loop containing nucleoside triphosphate hydrolases superfamily protein	No Significant Change
12192624	N	C	N	AT1G33612	Leucine-rich repeat (LRR) family protein	N/A
12222477	G	A	G	AT1G33720	Member of CYP76C	Downregulated
12222941	G	C	G	AT1G33720
12235446	G	A	G	AT1G33750	Terpenoid cyclases/Protein prenyltransferases superfamily protein (TPS22)	No Significant Change
12259668	C	A	C	AT1G33790	jacalin lectin family protein	No Significant Change
12281253	C	A	C	AT1G33830	P-loop containing nucleoside triphosphate hydrolases superfamily protein	No Significant Change
12304432	C	T	C	AT1G33880	Avirulence induced gene (AIG1) family protein	No Significant Change
12313313	G	A	G	AT1G33900	P-loop containing nucleoside triphosphate hydrolases superfamily protein	No Significant Change
12320072	C	T	C	AT1G33920	Phloem protein 2-A4 (PP2-A4)	No Significant Change
12320250	A	C	A	AT1G33920
12334535	A	C	A	AT1G33950	Avirulence induced gene (AIG1) family protein	No Significant Change
12334846	T	G	T	AT1G33950
12334868	C	A	C	AT1G33950
12335367	T	G	T	AT1G33950
12335384	T	A	T	AT1G33950
12335761	C	T	C	AT1G33950
12335936	T	C	T	AT1G33950
12336311	A	C	A	AT1G33950
12337115	G	C	G	AT1G33950
12337223	C	A	C	AT1G33950
12353445	A	T	A	AT1G33980	Involved in mRNA surveillance (UPF3)	No Significant Change
12356465	T	C	T	AT1G33990	METHYL ESTERASE 14 (MES14)	Downregulated
12394772	C	G	C	AT1G34050	Ankyrin repeat family protein	N/A
12394853	C	T	C	AT1G34050
12394930	C	T	C	AT1G34050
12394984	C	T	C	AT1G34050
12395156	T	A	T	AT1G34050
12397939	G	A	G	AT1G34060	Pyridoxal phosphate (PLP)-dependent transferases superfamily protein (TAR4)	N/A
12399889	G	A	G	AT1G34065	S-adenosylmethionine carrier 2 (SAMC2)	No Significant Change
12419399	G	C	G	AT1G34110	Leucine-rich receptor-like protein kinase family protein (RGI5)	No Significant Change
12494096	A	G	A	AT1G34270	Exostosin family protein	No Significant Change
12494533	G	T	G	AT1G34270
12514564	G	T	A	AT1G34315	Transmembrane protein	N/A
12515823	C	G	C	AT1G34315
12558601	C	G	C	AT1G34390	Auxin response factor 22 (ARF22)	N/A
12566342	G	A	G	AT1G34400	Hypothetical protein	No Significant Change
12566407	A	C	A	AT1G34400
12566493	A	T	A	AT1G34400
12566497	A	T	A	AT1G34400
12577729	G	C	G	AT1G34410	Auxin response factor 21 (ARF21)	No Significant Change
12577740	G	A	G	AT1G34410
12578186	A	G	A	AT1G34410
12578203	C	T	C	AT1G34410
12578211	C	T	C	AT1G34410
12579520	T	C	T	AT1G34410
12582568	G	A	G	AT1G34418	SHORT OPEN READING FRAME 15 (SORF15)	N/A
12596833	C	A	C	AT1G34460	B1 type cyclin (CYCB1;5)	No Significant Change
12596993	C	T	C	AT1G34460
12598273	G	A	G	AT1G34460
12598788	G	T	G	AT1G34460
12615912	T	C	T	AT1G34510	Peroxidase superfamily protein	No Significant Change
12616320	C	T	C	AT1G34510
12616371	T	C	T	AT1G34510
12616407	C	T	C	AT1G34510
12616545	G	T	G	AT1G34510
12616550	T	C	T	AT1G34510
12616558	T	C	T	AT1G34510
12616576	A	G	A	AT1G34510
12616632	G	A	G	AT1G34510
12616687	G	C	G	AT1G34510
12616858	G	A	G	AT1G34510
12736790	G	T	G	AT1G34750	Protein phosphatase 2C family protein	Downregulated
12737362	G	T	G	AT1G34750
12769731	A	T	A	AT1G34795	Encodes a Plant thionin family protein	N/A
12769833	T	C	T	AT1G34795
12769981	C	T	C	AT1G34795
12803836	T	C	T	AT1G34860	Encodes a Plant thionin family protein	N/A
12807190	T	C	T	AT1G34930	Encodes a Plant thionin family protein	N/A
12929053	C	A	C	AT1G35240	Auxin response factor 20 (ARF20)	N/A
12929422	A	T	A	AT1G35240
12932946	C	A	G	AT1G35250	Thioesterase superfamily protein. ACYL-LIPID THIOESTERASE 2 (ALT2)	No Significant Change
12978774	A	G	A	AT1G35340	ATP-dependent protease La (LON) domain protein	Upregulated
12978844	C	G	C	AT1G35340
aBased on TAIR10 Arabidopsis thaliana Col-0 genome
bAscencio-Ibanez, J.T., Sozzani, R., Lee, T.J., Chu, T.M., Wolfinger, R.D., Cella, R. and Hanley-Bowdoin, L. (2008) Global analysis of Arabidopsis gene expression uncovers
a complex array of changes impacting pathogen response and cell cycle during geminivirus infection. Plant physiology, 148, 436-454.
N/A (Information not available)
